# Supplementary material for: Characterizing the pathotype of neonatal meningitis causing Escherichia coli (NMEC)
Source: BMC Microbiol. 2015 Oct 14;15:211. doi: 10.1186/s12866-015-0547-9 (PMC4606507; doi:10.1186/s12866-015-0547-9)
Supplement: Additional file 1: Table S1. — Distribution of phylogroups, virulence genes, ability to form biofilms, and relative invasion frequencies of NMEC and HFEC isolates. Detailed procedure for each experiment is included in the Materials and Methods section. Raw data of phylogroups, virulence genes, ability to form biofilms, and invasion frequencies observed with in vitro invasion assays for E. coli isolates used in the study are summarized in Additional file 1: Table S1. (XLSX 27 kb) [file 12866_2015_547_MOESM1_ESM.xlsx]

## Sheet: Sheet1
Isolate ID	Phylogroup	Name of the virulence geneA																										Biofilm formationA		Relative invasion frequencyB
		fimH	afa	ibeA	iucC	hyl	sfa/foc	neuC	K1	kpsII	cnf	iss	vat	sat	papGII	papGIII	sitA	ibeB	ompA	nlp1	aslA	papGI	aufA	hylD	papC	iutA	traJ	M9 medium	LB medium
NMEC 1	B2	+	-	-	+	-	+	-	-	+	-	-	+	+	-	-	+	+	-	+	+	-	+	-	-	-	-	+	+	42.8092
NMEC 2	B2	+	-	+	-	+	+	+	+	+	+	-	+	-	-	+	+	+	+	+	+	-	+	+	-	-	-	+	+	36.6588
NMEC 3	B2	+	-	-	-	+	+	-	+	+	+	-	+	-	-	-	+	+	-	+	+	-	+	+	-	-	-	+	+	58.4288
NMEC 4	B2	+	-	+	-	+	+	+	+	+	+	-	+	-	-	-	+	+	+	+	+	-	+	+	-	-	-	+	+	19.0537
NMEC 5	B2	+	-	-	+	-	+	-	-	+	-	-	+	+	-	-	+	+	-	+	+	-	+	-	-	-	+	+	+	24.2378
NMEC 6	D	+	-	-	-	-	-	-	-	+	-	-	-	-	-	-	-	+	-	+	+	-	-	-	-	-	-	-	+	50.462
NMEC 7	B2	+	-	-	-	+	+	-	-	+	+	-	+	-	-	-	+	+	+	+	+	-	-	-	-	-	-	-	+	163.468
NMEC 8	A	-	-	-	+	-	-	-	-	-	-	-	-	+	-	-	-	+	+	+	-	-	+	-	-	-	+	-	-	8.29187
NMEC 9	A	+	-	-	+	-	+	+	-	-	+	+	+	+	-	+	+	+	+	+	-	-	-	-	-	+	-	-	+	186.856
NMEC 10	B2	+	-	+	+	-	+	+	+	+	-	+	+	-	-	-	+	+	+	+	+	-	+	-	-	+	-	-	+	23.3209
NMEC 11	B2	+	-	+	+	-	+	+	+	+	-	+	+	-	-	-	+	+	+	+	+	-	+	-	-	+	-	-	+	75.3585
NMEC 12	B2	+	-	+	-	-	-	+	+	+	-	+	+	-	-	-	+	+	+	+	+	-	+	-	-	+	-	-	+	43.9293
NMEC 13	B2	+	-	-	+	-	+	-	-	+	-	-	+	+	-	-	+	+	-	+	+	-	+	-	-	-	+	+	+	210.312
NMEC 14	B1	+	-	-	+	-	-	-	-	-	-	-	-	-	-	-	+	+	-	+		-	-	-	-	+	-	-	+	102.121
NMEC 15	B2	+	-	+	+	-	-	+	+	+	-	-	+	+	+	-	+	+	+	+	+	-	+	-	-	-	+	+	+	138.96
NMEC 16	D	+	-	-	+	-	-	+	+	+	-	-	+	+	+	-	+	+	-	+	+	-	-	-	-	-	-	-	-	16.0488
NMEC 17	B2	+	-	-	+	+	-	+	+	+	-	-	+	+	+	-	+	+	+	+	+	-	+	+	-	-	+	+	+	34.9443
NMEC 18	B2	+	-	-	+	+	+	+	+	+	+	-	+	+	+	+	+	+	+	+	+	-	+	+	-	-	-	+	+	78.3959
NMEC 19	B2	+	-	+	+	-	+	+	+	+	-	-	+	+	+	-	+	+	+	+	+	-	+	+	-	+	-	+	+	72.3129
NMEC 20	B1	+	-	-	+	-	-	+	-	+	-	-	-	+	+	-	+	+	-	+		-	-	-	-	+	-	-	+	110.697
NMEC 21	B2	+	-	-	-	-	-	-	+	+	-	+	+	-	-	-	+	+	-	+	+	-	-	-	-	-	-	-	+	118.046
NMEC 22	B2	+	-	+	+	-	+	+	+	+	-	-	+	-	-	-	+	+	+	+	+	-	+	+	-	+	-	-	+	191.898
NMEC 23	B2	+	+	-	+	-	-	-	-	+	-	-	+	+	-	-	+	+	+	+	+	-	+	-	-	+	-	-	+	58.8521
NMEC 24	A	+	-	-	+	-	+	+	+	+	+	-	+	-	-	-	-	+	+	+	+	-	-	-	-	-	-	+	+	124.378
NMEC 25	B2	+	-	-	+	-	-	+	+	+	-	+	+	-	+	-	+	+	+	+	+	-	+	-	-	+	-	+	+	100.043
NMEC 26	B2	+	-	+	+	+	-	+	+	+	-	-	+	+	+	-	+	+	+	+	+	-	+	+	-	-	+	-	+	47.7612
NMEC 27	B2	+	+	-	+	-	-	+	+	+	-	-	+	+	+	-	+	+	+	+		-	-	-	-	-	+	+	+	122.117
NMEC 28	B2	+	-	+	-	+	+	+	+	+	+	-	+	-	-	+	+	+	+	+	+	-	+	+	-	-	+	+	-	279.602
NMEC 29	B2	+	-	+	+	+	-	+	+	+	-	-	+	+	+	-	+	+	+	+	+	-	-	+	-	-	+	-	-	38.9718
NMEC 30	B2	+	-	-	-	-	+	-	+	+	-	-	-	-	-	+	+	+	+	+	+	-	-	-	-	-	-	-	+	99.3637
NMEC 31	A	-	-	-	-	-	+	+	-	-	+	-	-	-	-	+	+	+	+	+	+	-	+	+	-	-	+	-	+	129.002
NMEC 32	B2	+	+	-	+	-	-	-	-	+	-	-	+	+	-	-	+	+	-	+	+	-	+	-	-	+	+	+	+	139.671
NMEC 33	B2	+	-	-	-	+	+	+	+	+	+	-	+	-	-	+	+	+	+	+	+	-	+	+	-	-	+	+	+	64.7724
NMEC 34	B2	+	-	+	+	-	-	+	+	+	-	-	+	+	+	-	+	+	+	+	+	-	+	-	-	-	+	+	+	349.526
NMEC 35	B2	+	-	-	+	+	+	+	+	+	+	-	+	+	-	+	+	+	+	+	+	-	+	+	-	-	+	+	+	41.5521
NMEC 36	B2	+	+	-	+	+	+	+	+	+	+	+	+	-	+	+	+	+	+	+	+	-	+	-	-	+	+	-	-	24.4424
NMEC 37	B2	-	-	-	+	-	-	-	-	-	-	-	+	-	-	-	+	+	+	+	+	-	+	-	-	+	+	-	-	24.4424
NMEC 38	D	+	-	-	+	-	-	+	+	+	-	-	-	+	-	-	+	+	-	+	+	-	-	-	-	-	-	-	-	55.8684
NMEC 39	D	-	-	-	+	+	-	+	+	+	-	-	-	+	+	-	+	+	-	+	+	-	-	+	-	-	+	+	-	43.0186
NMEC 40	D	+	-	-	+	-	-	+	+	+	-	-	-	+	+	-	+	+	-	+	+	-	-	-	-	-	-	-	-	13.2396
NMEC 41	B2	+	-	+	-	-	+	+	+	+	-	-	+	-	-	-	+	+	+	+	+	-	+	-	-	-	-	+	+	8.88815
NMEC 42	B2	+	+	+	-	+	+	+	+	+	+	-	+	-	-	+	+	+	+	+	+	-	+	+	-	-	+	+	+	53.2495
NMEC 43	D	+	-	-	+	-	-	+	+	+	-	-	+	+	+	-	+	+	+	+	+	-	+	+	-	-	+	+	+	6.33692
NMEC 44	A	+	-	-	+	-	-	-	-	+	-	+	-	-	-	-	+	+	-	+		-	-	-	-	-	-	+	+	41.0632
NMEC 45	B2	+	-	+	+	-	-	+	+	+	-	+	-	-	-	-	+	+	-	+	+	-	-	-	-	+	-	-	+	98.0752
NMEC 46	D	+	-	-	+	-	+	+	+	+	+	+	+	+	-	+	+	+	-	+	+	-	-	-	-	-	+	-	-	43.4532
NMEC 47	B2	+	-	-	+	-	-	+	+	+	-	+	+	-	+	-	+	+	+	+	+	-	+	-	-	+	-	+	+	25.2852
NMEC 48	D	+	-	-	+	-	-	+	+	+	-	-	-	+	-	-	+	+	-	+	+	-	-	-	-	-	-	-	-	310.113
NMEC 49	B2	+	-	+	-	-	-	+	+	+	-	+	+	-	-	-	+	+	-	+	+	-	-	-	-	-	-	+	+	12.6286
NMEC 50	B2	+	-	+	+	-	+	+	+	+	-	+	+	-	-	-	+	+	+	+	+	-	+	-	-	+	-	+	+	17.5171
NMEC 51	D	+	-	-	+	-	-	+	+	+	-	-	-	+	-	-	+	+	+	+	+	-	-	+	-	-	+	-	-	179.558
NMEC 52	B2	+	-	+	-	+	+	+	+	+	+	+	+	-	-	+	+	+	+	+	+	-	+	+	+	-	+	+	+	100.055
NMEC 53	D	+	-	+	+	+	+	-	+	+	+	-	-	-	+	+	+	+	+	+	+	-	+	+	+	-	+	+	+	62.1891
HFEC 1	B2	+	-	-	-	-	-	-	-	-	-	-	-	-	-	-	-	+	-	+	-	-	-	-	-	-	-	+	+	5.01477
HFEC 2	B2	+	-	+	-	-	-	-	-	-	-	-	+	-	-	-	-	+	+	+	+	-	+	-	-	-	-	-	+	46.6374
HFEC 3	B2	+	-	-	-	-	-	-	-	-	-	-	-	-	-	-	+	+	+	+	+	-	-	-	-	-	-	+	+	15.0443
HFEC 4	A	+	-	-	-	-	-	-	-	-	-	-	-	-	-	-	-	+	-	+	-	-	-	-	-	-	-	-	+	46.8046
HFEC 5	A	+	-	-	-	-	-	-	-	-	-	-	-	-	-	-	-	+	+	+	-	-	-	-	-	-	-	+	-	92.7733
HFEC 6	A	+	-	-	-	-	-	-	-	-	-	-	-	-	-	-	-	+	+	+	-	-	-	-	-	-	-	-	-	30.7155
HFEC 7	A	+	-	-	-	-	-	-	-	-	-	-	-	-	-	-	-	+	-	+	-	-	-	-	-	-	-	-	-	166.992
HFEC 8	A	+	-	-	-	-	-	-	-	-	+	-	-	-	-	-	-	+	+	+	-	-	-	-	-	-	-	+	-	96.0329
HFEC 9	A	+	-	-	-	-	-	-	-	-	-	-	-	-	-	-	-	+	+	+	-	-	-	-	-	-	-	-	-	174.084
HFEC 10	D	+	-	-	-	-	-	-	-	-	-	-	-	-	-	-	-	+	+	+	-	-	-	-	-	-	-	-	-	0
HFEC 11	B1	+	-	-	-	-	-	-	-	-	-	-	-	-	-	-	+	+	-	+	-	-	-	-	-	-	-	-	-	0
HFEC 12	B1	+	-	-	-	-	-	-	-	-	-	-	-	-	-	-	-	+	+	+	+	-	-	-	-	-	-	-	-	109.222
HFEC 13	D	+	-	-	-	-	-	-	-	-	-	-	-	-	-	-	+	+	+	+	-	-	-	-	-	-	-	+	+	86.9228
HFEC 14	B1	+	-	-	-	-	-	-	-	+	-	+	-	-	-	-	+	+	-	+	+	-	-	-	-	-	+	-	-	0
HFEC 15	B1	+	-	-	-	-	-	-	-	-	-	+	-	-	-	-	-	+	+	+	-	-	-	-	-	-	-	-	-	0
HFEC 16	B2	+	-	-	-	-	-	-	-	-	-	-	-	-	-	-	-	+	-	+	-	-	-	-	-	-	-	+	+	98.9025
HFEC 17	A	+	-	-	-	-	-	-	-	-	+	-	-	-	-	-	-	+	-	+	-	-	+	-	-	-	-	-	-	105.874
HFEC 18	D	+	-	-	-	-	-	-	-	-	-	-	-	-	-	-	-	+	+	+	-	-	+	-	-	-	-	+	+	0
HFEC 19	D	+	-	-	-	-	-	-	-	-	-	-	-	-	-	-	+	+	-	+	+	-	-	-	-	-	-	-	+	0
HFEC 20	D	+	-	-	-	-	-	-	-	-	-	-	-	-	-	-	-	+	+	+	-	-	-	-	-	-	-	+	-	52.9444
HFEC 21	B2	+	-	-	-	-	-	-	-	+	-	-	-	-	-	-	-	+	+	+	+	-	-	-	-	-	-	+	+	0
HFEC 22	D	+	-	-	-	-	-	-	-	+	-	-	-	-	-	-	-	+	+	+	+	-	-	-	-	-	-	-	-	0
HFEC 23	D	+	-	-	-	-	-	-	-	+	-	-	-	-	-	-	+	+	+	+	+	-	+	-	-	-	-	-	-	0
HFEC 24	B2	+	-	-	-	-	-	-	-	+	-	-	-	-	-	-	-	+	-	+	+	-	-	-	-	-	-	+	+	0
HFEC 25	D	+	-	+	-	-	-	-	-	+	-	-	+	-	-	-	-	-	-	+	+	-	-	-	-	-	-	-	-	124.458
HFEC 26	B1	+	-	-	-	-	-	-	-	-	-	-	-	-	-	-	+	-	+	+	+	-	-	-	-	-	-	+	+	26.1063
HFEC 27	D	+	-	-	-	-	-	-	-	-	-	-	-	-	-	-	-	+	-	+	-	-	-	-	-	-	-	-	-	11.0853
HFEC 28	D	+	-	+	-	-	-	+	-	+	-	-	+	-	-	-	+	-	+	+	+	-	+	-	-	-	+	+	+	21.5635
HFEC 29	A	+	-	+	-	-	-	+	-	+	-	-	+	-	-	-	+	+	+	+	+	-	+	-	-	-	+	-	-	48.6728
HFEC 30	B1	+	-	+	-	-	-	+	-	+	-	-	+	-	-	-	+	+	+	+	+	-	+	-	-	-	+	-	-	50.4612
HFEC 31	B2	+	-	-	-	-	-	-	-	-	-	-	-	-	-	-	-	+	-	+	-	-	+	-	-	-	-	-	-	85.5237
HFEC 32	A	+	-	+	-	-	-	-	-	+	-	-	+	-	-	-	-	+	-	+	+	-	-	-	-	-	-	-	-	37.3215
HFEC 33	D	+	-	+	+	-	-	+	-	-	-	-	-	-	-	-	+	+	+	+	+	-	-	-	-	-	-	-	-	20.7849
HFEC 34	B2	+	-	+	-	-	-	-	-	+	-	-	+	-	-	-	-	+	+	+	+	-	-	-	-	-	-	+	+	6.79421
HFEC 35	D	+	-	-	-	-	-	-	-	-	-	-	-	-	-	-	-	+	-	+	-	-	-	-	-	-	-	-	-	127.009
HFEC 36	A	+	-	-	-	-	-	-	-	-	-	-	-	-	-	-	-	+	+	+	-	-	-	-	-	-	-	-	-	58.1869
HFEC 37	A	+	-	-	-	-	-	+	-	-	-	-	-	-	-	-	-	+	+	+	-	-	-	-	-	-	-	-	-	86.1166
HFEC 38	A	+	-	+	-	-	-	+	-	+	-	-	+	-	-	-	-	+	-	+	+	-	-	-	-	-	-	-	-	177.941
HFEC 39	A	+	-	-	-	-	-	-	-	-	-	-	-	-	-	-	-	+	+	+	-	-	-	-	-	-	-	-	-	118.227
HFEC 40	A	+	-	-	-	-	-	-	-	-	-	-	-	-	-	-	-	+	+	+	-	-	-	-	-	-	-	+	+	47.3253
HFEC 41	D	+	-	+	-	-	-	-	-	+	-	-	+	-	-	-	+	+	+	+	+	-	+	-	-	-	+	+	+	102.958
HFEC 42	B2	-	-	-	-	-	-	-	-	-	-	-	-	-	+	-	-		-	+	-	-	+	-	-	-	-	-	-	21.4322
HFEC 43	B2	+	-	-	-	-	-	+	-	-	-	-	-	-	-	-	-	+	-	-	-	-	-	-	-	-	-	+	+	113.27
HFEC 44	B2	+	-	-	-	-	-	-	-	-	-	-	-	-	-	-	-	+	-	+	-	-	-	-	-	-	-	+	+	13.9649
HFEC 45	B2	+	-	-	-	-	-	+	-	-	-	-	-	-	-	-	-	+	-	+	+	-	-	-	-	-	-	+	+	48.4115
HFEC 46	A	+	-	-	-	-	-	-	-	-	-	-	-	-	-	-	-	+	+	+	+	-	-	-	-	-	-		+	17.9022
HFEC 47	B2	+	-	-	-	-	-	+	-	-	-	-	-	-	-	-	-	+	+	+	+	-	-	-	-	-	-	+	+	28.24
HFEC 48	B2	+	-	-	-	-	-	-	-	-	-	-	-	-	-	-	-	+	+	+	-	-	-	-	-	-	-	-	+	72.2811
A +, present; -, absent
B Invasion frequency of each isolate is presented as a percent of invasion realtive to the NMEC strain RS218, which was arbitrarily set at 100%.
